# Supplementary material for: Reduced IQGAP2 Promotes Bladder Cancer through Regulation of MAPK/ERK Pathway and Cytokines
Source: Int J Mol Sci. 2022 Nov 4;23(21):13508. doi: 10.3390/ijms232113508 (PMC9655856; doi:10.3390/ijms232113508)
Supplement: Supplementary file 1 [file ijms-23-13508-s001.zip]

Archive with 1 entries (1 files):
- ijms-1975198-supplementary.pdf
